# Supplementary material for: Influence of ZrO2 content on the mechanical, electrical, and microstructural characteristics of La1-xZrxCo1−yMnyO3 perovskites for IT-SOFC cathodes
Source: PLoS One. 2025 Jun 4;20(6):e0320562. doi: 10.1371/journal.pone.0320562 (PMC12136471; doi:10.1371/journal.pone.0320562)
Supplement: S1 File — (ZIP) [file pone.0320562.s001.zip]

Archive with 38 entries (30 files):
- Supporting Dataset IT-SOFC/AFM/
- Supporting Dataset IT-SOFC/AFM/10LZCM/
- Supporting Dataset IT-SOFC/AFM/10LZCM/10LZCM 2D.tiff
- Supporting Dataset IT-SOFC/AFM/10LZCM/10LZCM 2D-.tiff
- Supporting Dataset IT-SOFC/AFM/10LZCM/10LZCM 3D.tiff
- Supporting Dataset IT-SOFC/AFM/10LZCM/10LZCM Statistics.text
- Supporting Dataset IT-SOFC/AFM/15LZCM/
- Supporting Dataset IT-SOFC/AFM/15LZCM/15LZCM 2D.tiff
- Supporting Dataset IT-SOFC/AFM/15LZCM/15LZCM 2D-.tiff
- Supporting Dataset IT-SOFC/AFM/15LZCM/15LZCM 3D.tiff
- Supporting Dataset IT-SOFC/AFM/15LZCM/15LZCM Statistics.text
- Supporting Dataset IT-SOFC/AFM/5LZCM/
- Supporting Dataset IT-SOFC/AFM/5LZCM/5LZCM 2D.tiff
- Supporting Dataset IT-SOFC/AFM/5LZCM/5LZCM 2D-.tiff
- Supporting Dataset IT-SOFC/AFM/5LZCM/5LZCM 3D.tiff
- Supporting Dataset IT-SOFC/AFM/5LZCM/5LZCM Statistics.text
- Supporting Dataset IT-SOFC/Compression Strength, DTS, Porosity, Electrical Conductivity/
- Supporting Dataset IT-SOFC/Compression Strength, DTS, Porosity, Electrical Conductivity/Fig 10.jpg
- Supporting Dataset IT-SOFC/Compression Strength, DTS, Porosity, Electrical Conductivity/Fig 8.jpg
- Supporting Dataset IT-SOFC/Compression Strength, DTS, Porosity, Electrical Conductivity/Fig 9.jpg
- Supporting Dataset IT-SOFC/Compression Strength, DTS, Porosity, Electrical Conductivity/SOFC.opju
- Supporting Dataset IT-SOFC/CTE and Hardness/
- Supporting Dataset IT-SOFC/CTE and Hardness/CTE.opju
- Supporting Dataset IT-SOFC/CTE and Hardness/Fig 6.jpg
- Supporting Dataset IT-SOFC/CTE and Hardness/Fig 7.jpg
- Supporting Dataset IT-SOFC/SEM-EDX/
- Supporting Dataset IT-SOFC/SEM-EDX/EDX_10LZCM.pdf
- Supporting Dataset IT-SOFC/SEM-EDX/EDX_15LZCM.pdf
- Supporting Dataset IT-SOFC/SEM-EDX/EDX_5LZCM.pdf
- Supporting Dataset IT-SOFC/SEM-EDX/SEM_10LZCM.hdr
- Supporting Dataset IT-SOFC/SEM-EDX/SEM_10LZCM.tif
- Supporting Dataset IT-SOFC/SEM-EDX/SEM_15LZCM.hdr
- Supporting Dataset IT-SOFC/SEM-EDX/SEM_15LZCM.tif
- Supporting Dataset IT-SOFC/SEM-EDX/SEM_5LZCM.hdr
- Supporting Dataset IT-SOFC/SEM-EDX/SEM_5LZCM.tif
- Supporting Dataset IT-SOFC/XRD/
- Supporting Dataset IT-SOFC/XRD/XRD.jpg
- Supporting Dataset IT-SOFC/XRD/XRD.opju
