# Supplementary material for: Influence of ZrO2 content on the mechanical, electrical, and microstructural characteristics of La1-xZrxCo1−yMnyO3 perovskites for IT-SOFC cathodes
Source: PLoS One. 2025 Jun 4;20(6):e0320562. doi: 10.1371/journal.pone.0320562 (PMC12136471; doi:10.1371/journal.pone.0320562)
Supplement: S1 File — (ZIP) [file pone.0320562.s001.zip › Supporting Dataset IT-SOFC/AFM/10LZCM/10LZCM Statistics.text]

Statistical Quantities
File:                     D:\Journal Collaboration\Parvez\SOFC\AFM\All data Sofc\All data Sofc\Type II\SOFC- Type-Il 5um 2023-11-02 11h51m45.nao
Image:                    Topography Right
Selected area:            512 × 512 at (0, 0) px
                          0.000000 × 0.000000 at (0.000000, 0.000000) m
Mask in use:              No

Average value:            210.798 nm
RMS roughness (Sq):       52.4290 nm
RMS (grain-wise):         52.4290 nm
Mean roughness (Sa):      39.1924 nm
Skew (Ssk):               -0.409721
Excess kurtosis:          1.13149

Minimum:                  0.000 nm
Maximum:                  414.777 nm
Median:                   211.855 nm
Maximum peak height (Sp): 203.979 nm
Maximum pit depth (Sv):   210.798 nm
Maximum height (Sz):      414.777 nm

Projected area:           25.0000 µm²
Surface area:             26.2383 µm²
Surface slope (Sdq):      0.339866
Volume:                   5.26996 µm³
Variation:                6.40142 µm²
Inclination θ:            0.43 deg
Inclination φ:            181.87 deg

Scan line discrepancy:    3.57446 × 10⁻³
