# Supplementary material for: Influence of ZrO2 content on the mechanical, electrical, and microstructural characteristics of La1-xZrxCo1−yMnyO3 perovskites for IT-SOFC cathodes
Source: PLoS One. 2025 Jun 4;20(6):e0320562. doi: 10.1371/journal.pone.0320562 (PMC12136471; doi:10.1371/journal.pone.0320562)
Supplement: S1 File — (ZIP) [file pone.0320562.s001.zip › Supporting Dataset IT-SOFC/AFM/15LZCM/15LZCM Statistics.text]

Statistical Quantities
File:                     D:\Journal Collaboration\Parvez\SOFC\AFM\All data Sofc\All data Sofc\Type III\SOFC- Type-III- 5 um 2023-11-04 19h37m39.nao
Image:                    Topography Right
Selected area:            512 × 512 at (0, 0) px
                          0.000000 × 0.000000 at (0.000000, 0.000000) m
Mask in use:              No

Average value:            145.198 nm
RMS roughness (Sq):       37.1232 nm
RMS (grain-wise):         37.1232 nm
Mean roughness (Sa):      28.1269 nm
Skew (Ssk):               -0.491736
Excess kurtosis:          0.923508

Minimum:                  0.000 nm
Maximum:                  327.743 nm
Median:                   147.602 nm
Maximum peak height (Sp): 182.545 nm
Maximum pit depth (Sv):   145.198 nm
Maximum height (Sz):      327.743 nm

Projected area:           25.0000 µm²
Surface area:             25.9256 µm²
Surface slope (Sdq):      0.285994
Volume:                   3.62995 µm³
Variation:                5.40749 µm²
Inclination θ:            0.32 deg
Inclination φ:            10.38 deg

Scan line discrepancy:    5.17504 × 10⁻³
