# Supplementary material for: Influence of ZrO2 content on the mechanical, electrical, and microstructural characteristics of La1-xZrxCo1−yMnyO3 perovskites for IT-SOFC cathodes
Source: PLoS One. 2025 Jun 4;20(6):e0320562. doi: 10.1371/journal.pone.0320562 (PMC12136471; doi:10.1371/journal.pone.0320562)
Supplement: S1 File — (ZIP) [file pone.0320562.s001.zip › Supporting Dataset IT-SOFC/AFM/5LZCM/5LZCM Statistics.text]

Statistical Quantities
File:                     D:\Journal Collaboration\Parvez\SOFC\AFM\All data Sofc\All data Sofc\Type I\5 um\SOFC- Type-I 10um 2023-10-31 13h57m53.nao
Image:                    Topography Right
Selected area:            512 × 512 at (0, 0) px
                          0.000000 × 0.000000 at (0.000000, 0.000000) m
Mask in use:              No

Average value:            242.820 nm
RMS roughness (Sq):       61.4608 nm
RMS (grain-wise):         61.4608 nm
Mean roughness (Sa):      49.8384 nm
Skew (Ssk):               -0.391624
Excess kurtosis:          0.0618016

Minimum:                  0.000 nm
Maximum:                  398.572 nm
Median:                   246.673 nm
Maximum peak height (Sp): 155.752 nm
Maximum pit depth (Sv):   242.820 nm
Maximum height (Sz):      398.572 nm

Projected area:           25.0000 µm²
Surface area:             26.0032 µm²
Surface slope (Sdq):      0.291820
Volume:                   6.07049 µm³
Variation:                6.23493 µm²
Inclination θ:            0.34 deg
Inclination φ:            9.69 deg

Scan line discrepancy:    2.39535 × 10⁻³
